# Supplementary material for: MoS2/PPy Nanocomposite as a Transducer for Electrochemical Aptasensor of Ampicillin in River Water
Source: Biosensors (Basel). 2021 Sep 1;11(9):311. doi: 10.3390/bios11090311 (PMC8466510; doi:10.3390/bios11090311)
Supplement: Supplementary file 1 [file biosensors-11-00311-s001.zip]

Archive with 1 entries (1 files):
- biosensors-1342342-supplementary.pdf
